# Supplementary material for: A comprehensive candidate gene approach identifies genetic variation associated with osteosarcoma
Source: BMC Cancer. 2011 May 29;11:209. doi: 10.1186/1471-2407-11-209 (PMC3138419; doi:10.1186/1471-2407-11-209)
Supplement: Additional file 1 — Table S1. SNPs from 255 candidate genes by functional pathway. This table shows the genes analyzed in each pathway, the number of SNPs in each gene, the P value for the most significant SNP in each gene, and the gene- and pathway-level P values. [file 1471-2407-11-209-S1.XLSX]

## Sheet: Table S1
Table S1. SNPs from 255 candidate genes by functional pathway.
Pathway	Gene	No. SNPs	Most Sig. SNP	SNP P	Gene P	Pathway P
Bone formation	BMP2	26	rs2206917	0.211544	0.978201	0.367582
	BMP4	5	rs7154598	0.100292	0.326884
	BMP6	43	rs270407	0.020234	0.421979
	BMPR1A	13	rs4934275	0.249831	0.884756
	BMPR2	11	rs4675278	0.122674	0.636218
	COL1A1	16	rs17639446	0.0422268	0.39933
	COL1A2	42	rs760043	0.0013952	0.0369482
	COL2A1	28	rs1793933	0.0738041	0.627619
	CTGF	13	rs928501	0.00477891	0.0447478
	EIF2AK2	24	rs2307466	0.0104279	0.117294
	FOS	1	rs1063169	0.147909	0.147908
	FOSL1	3	rs694994	0.040182	0.0762962
	GC	17	rs705117	0.0152532	0.150342
	GDF10	7	rs17537178	0.0835665	0.319534
	GDF15	10	rs8101804	0.0774662	0.365482
	GDF2	19	rs9421731	0.0157083	0.150042
	GDF3	8	rs12819884	0.307116	0.811509
	IFNB1	20	rs10964832	0.387581	0.9921
	NFKB1	34	rs4648135	0.149725	0.833058
	NFKB2	7	rs11574849	0.108039	0.492425
	NOG	9	rs16957413	0.0211404	0.120544
	RXRA	29	rs6537944	0.123743	0.838058
	RXRB	13	rs383711	0.0209968	0.154992
	SPP1	8	rs12641001	0.0929592	0.436778
	SQSTM1	15	rs515110	0.0433212	0.324734
	TNFRSF11A	40	rs4941129	0.00751812	0.162092
	TNFSF11	35	rs633137	0.0854779	0.549873
	VDR	38	rs17721101	0.066004	0.751762
DNA repair	ALKBH3	32	rs12804822	0.196474	0.893505	0.904005
	APEX1	37	rs12878052	0.0573719	0.59857
	APTX	8	rs10971259	0.00757591	0.0415479
	ATM	20	rs1800889	0.0277511	0.256837
	ATR	18	rs7632782	0.0666009	0.452477
	BLM	30	rs2532105	0.0373705	0.426029
	BRCA1	11	rs3737559	0.041982	0.20979
	BRCA2	43	rs206117	0.258421	0.9922
	BRIP1	18	rs9908659	0.00482014	0.0551472
	C19orf40	19	rs16967668	0.0321024	0.292485
	CCNH	12	rs3093816	0.0356731	0.160242
	CDK7	11	rs12656918	0.405999	0.898905
	CDKN1A	21	rs6912480	0.1273	0.788511
	CDKN1B	12	rs10492237	0.019615	0.159992
	CDKN2A	29	rs3731257	0.0238923	0.299185
	CDKN2B	6	rs10738604	0.0366238	0.100795
	CDKN2C	5	rs6668495	0.0221201	0.080746
	CDKN2D	6	rs10403668	0.209246	0.611369
	CHEK1	10	rs492510	0.0569437	0.364332
	CHEK2	21	rs5752785	0.0762588	0.365032
	DCLRE1A	8	rs11196524	0.0984452	0.493675
	DCLRE1B	10	rs1217401	0.0869813	0.511474
	DCLRE1C	15	rs7921238	0.052651	0.40138
	DDB1	2	rs6591651	0.129077	0.20814
	DDB2	11	rs4647709	0.164495	0.772361
	DMC1	9	rs1980455	0.191145	0.719964
	DUT	11	rs16960758	0.0172289	0.0774961
	E2F1	3	rs6059418	0.0704126	0.174541
	EME1	9	rs16948981	0.226269	0.696065
	EME2	14	rs17135510	0.0438117	0.286436
	ERCC1	11	rs11615	0.178263	0.723964
	ERCC2	9	rs11878644	0.0662864	0.369782
	ERCC3	17	rs3088374	0.0729098	0.40483
	ERCC4	30	rs1799797	0.0216508	0.187791
	ERCC5	19	rs7334764	0.0592063	0.477426
	ERCC6	29	rs4253200	0.0249322	0.240538
	ERCC8	15	rs7722373	0.258715	0.814609
	EXO1	26	rs1635502	0.126035	0.890305
	FANCA	43	rs1800287	0.108898	0.775961
	FANCC	26	rs10993509	0.0716585	0.527474
	FANCD2	7	rs7638846	0.083602	0.263787
	FANCE	19	rs7739161	0.432346	0.926604
	FANCF	9	rs337501	0.124573	0.484526
	FANCG	11	rs10972310	0.0406419	0.256737
	FANCL	33	rs11894186	0.0306606	0.323734
	FANCM	11	rs1367580	0.00308358	0.0187491
	FEN1	10	rs695867	0.127168	0.543073
	FLJ35220	17	rs8065843	0.00369506	0.0388481
	GLI1	9	rs2242578	0.257831	0.80561
	GTF2H1	15	rs4150674	0.0876798	0.589371
	GTF2H3	19	rs1050448	0.0803543	0.505925
	GTF2H4	14	rs1264320	0.0339584	0.253737
	GTF2H5	9	rs2363781	0.420702	0.945503
	HEL308	9	rs11940490	0.0738029	0.382081
	HUS1	14	rs3176580	0.136967	0.429429
	ID2	3	rs4669330	0.102028	0.230238
	LIG1	31	rs274875	0.0210973	0.185941
	LIG3	20	rs931196	0.0452537	0.345733
	LIG4	20	rs9670655	0.0636317	0.510474
	LIPE	1	rs11673645	0.24068	0.24068
	MAD2L2	12	rs6694489	0.0434196	0.357582
	MAPK7	3	rs2048230	0.414805	0.709365
	MBD4	11	rs12485319	0.0484349	0.277986
	MDM2	9	rs1690916	0.00291222	0.0163992
	MGMT	77	rs10829619	0.00234981	0.099145
	MLH1	17	rs1800734	0.168192	0.709365
	MLH3	10	rs10142770	0.509545	0.782561
	MMS19L	17	rs17112809	0.0763002	0.507525
	MNAT1	26	rs4151225	0.0873692	0.711314
	MPG	13	rs216614	0.00362837	0.0267987
	MRE11A	26	rs10831225	0.0936403	0.574921
	MSH2	27	rs2042649	0.065751	0.579671
	MSH3	41	rs245407	0.084013	0.729864
	MSH4	24	rs11161848	0.0235175	0.220939
	MSH5	18	rs6905572	0.104861	0.680966
	MSH6	20	rs6742522	0.160891	0.874706
	MUS81	6	rs11227332	0.0636667	0.19039
	MUTYH	9	rs7535487	0.132822	0.557022
	NBN	21	rs13312970	0.277863	0.975051
	NEIL1	4	rs11072542	0.0437034	0.099695
	NEIL2	42	rs8191604	0.0123053	0.238538
	NEIL3	44	rs2877985	0.0708878	0.833258
	NHEJ1	12	rs17574343	0.133974	0.633768
	NTHL1	22	rs2074969	0.0925839	0.712564
	NUDT1	13	rs2398668	0.108157	0.549223
	OGG1	11	rs2269112	0.335571	0.903055
	PARP1	24	rs3219123	0.0321897	0.276436
	PARP2	27	rs3093938	0.00393959	0.039298
	PARP3	2	rs323881	0.703609	0.911904
	PARP4	29	rs12863638	0.00716433	0.111994
	PCNA	9	rs6053149	0.140846	0.646418
	PMP22	13	rs7215851	0.111015	0.619419
	PMS1	16	rs256554	0.0592308	0.39923
	PMS2	21	rs12112229	0.0732528	0.525724
	PMS2L3	15	rs1167795	0.0318629	0.236488
	PNKP	12	rs2305922	0.0245332	0.145993
	POLB	13	rs6474389	0.5514	0.987301
	POLD1	10	rs3219281	0.0499753	0.309385
	POLE	21	rs6560891	0.0741243	0.507375
	POLG	22	rs3176214	0.1061	0.509125
	POLH	6	rs17287964	0.654568	0.914454
	POLI	7	rs671120	0.0909356	0.368882
	POLK	16	rs979182	0.0478372	0.335383
	POLL	13	rs10883663	0.0178581	0.134143
	POLM	11	rs6955679	0.0161692	0.0945953
	POLN	31	rs472972	0.0870441	0.673566
	POLQ	26	rs4676727	0.044527	0.412429
	PRKDC	14	rs8178179	0.147285	0.80831
	PTEN	15	rs478839	0.00524995	0.0501975
	RAD1	11	rs2069478	0.200555	0.578871
	RAD17	9	rs4976162	0.173423	0.59082
	RAD18	14	rs615967	0.177023	0.79816
	RAD23A	6	rs2974754	0.148753	0.503775
	RAD23B	27	rs11573709	0.00973256	0.136343
	RAD50	14	rs11955168	0.222809	0.862057
	RAD51	11	rs11070292	0.0680265	0.331083
	RAD51C	7	rs302864	0.326026	0.840908
	RAD51L3	13	rs936656	0.105531	0.649868
	RAD52	29	rs17833575	0.0999963	0.758162
	RAD54B	27	rs3136405	0.0287548	0.270586
	RAD54L	11	rs17102098	0.118496	0.642868
	RAD9A	7	rs1638586	0.177784	0.59107
	RB1	21	rs7329938	0.0738281	0.508825
	RBAK	7	rs6971796	0.147672	0.533423
	RDM1	12	rs2735482	0.0554544	0.344183
	RECQL	30	rs1061626	0.0895395	0.672266
	RECQL4	7	rs4251689	0.258235	0.722264
	RECQL5	7	rs820151	0.290019	0.661967
	REV1	10	rs12479064	0.0765528	0.385481
	REV3L	21	rs11755082	0.13084	0.500175
	RPA1	32	rs8067195	0.0175041	0.257487
	RPA2	12	rs2236074	0.0608228	0.344783
	RPA3	40	rs2024374	0.0226865	0.360932
	RRM2B	21	rs2853229	0.0810007	0.565222
	SHFM1	13	rs6968090	0.29706	0.39753
	SMUG1	13	rs3136386	0.175908	0.826759
	SPO11	10	rs6070061	0.126737	0.555022
	TDG	34	rs4135128	0.0160116	0.19734
	TDP1	24	rs8010627	0.0232831	0.147943
	TGFA	45	rs559567	0.0304542	0.528174
	TGFBR1	18	rs10819639	0.132844	0.717464
	TP53	6	rs2909430	0.13225	0.471676
	TP53RK	7	rs4810537	0.389192	0.860707
	TP73	40	rs3765705	0.0839308	0.884506
	TREX1	7	rs747654	0.0860579	0.295935
	TSPAN31	5	rs4760169	0.275259	0.657567
	UBE2B	8	rs17167478	0.543118	0.943803
	UBE2N	13	rs11107018	0.229243	0.887506
	UBE2V2	4	rs4873777	0.262471	0.568072
	UNG	15	rs34260	0.274145	0.494625
	VEGFA	26	rs833061	0.0462145	0.508125
	WRN	25	rs13278463	0.0813177	0.634068
	XAB2	14	rs4804756	0.18558	0.737663
	XPA	14	rs10817938	0.0782686	0.60482
	XPC	37	rs3731143	0.0529089	0.416479
	XRCC1	20	rs2023614	0.107506	0.679916
	XRCC2	15	rs13232006	0.266847	0.950302
	XRCC3	21	rs3212092	0.011922	0.104595
	XRCC4	62	rs2619778	0.0648325	0.727064
	XRCC5	48	rs16855552	0.00162196	0.0366482
	XRCC6	8	rs132767	0.254284	0.79321
Growth and hormone	AKR1C1	12	rs11252861	0.190862	0.812009	0.156842
	AKR1C2	22	rs2518044	0.0768305	0.628569
	AKR1C3	30	rs11252932	0.0236953	0.249138
	AKR1C4	18	rs11253045	0.0518657	0.426179
	AKR1D1	20	rs2440799	0.0547356	0.491975
	CYP11A1	16	rs7163952	0.172337	0.700865
	CYP11B1	6	rs4736349	0.0224875	0.0896955
	CYP11B2	9	rs7016924	0.0290042	0.133093
	CYP17A1	14	rs2486758	0.0374693	0.222489
	CYP19A1	82	rs28757184	0.00641395	0.180141
	CYP1A1	5	rs1799814	0.639167	0.99375
	CYP1A2	16	rs4886605	0.635454	0.9996
	CYP3A5	7	rs4646450	0.142924	0.555322
	CYP3A7	1	rs6945984	0.313993	0.39653
	ESR1	85	rs4986934	0.0119927	0.40218
	ESR2	33	rs1256064	0.0398842	0.381331
	FGF10	11	rs11743802	0.0720224	0.448228
	FGF2	22	rs11737764	0.0016242	0.020149
	FGF8	2	rs4919593	0.263502	0.438378
	FGFR1	14	rs6983315	0.0152711	0.137793
	FGFR2	40	rs3135819	0.0131562	0.288586
	FGFR3	3	rs6599400	0.00688717	0.0166992
	FGFRL1	6	rs935974	0.214127	0.713864
	FRS2	11	rs12371904	0.02443	0.157742
	FRS3	7	rs3807020	0.385948	0.911404
	GH1	3	rs7921	0.000949387	0.00214989
	GHR	20	rs4554233	0.10943	0.737513
	GHRL	19	rs26802	0.0449983	0.375981
	GNRH1	7	rs17053644	0.215754	0.706915
	GNRH2	15	rs3761243	0.00204867	0.0212489
	GNRHR	13	rs1038432	0.107966	0.546823
	HSD11B1	22	rs4844488	0.0854118	0.633418
	HSD17B1	8	rs676387	0.0176363	0.0766962
	HSD17B2	84	rs8045494	0.00423342	0.0847958
	HSD17B3	49	rs12552648	0.0398704	0.581271
	HSD3B1	5	rs1998181	0.178246	0.356032
	HSD3B2	13	rs10923819	0.372745	0.913554
	IGF1	21	rs7956547	0.0019277	0.020999
	IGF1R	131	rs2684806	0.012766	0.59012
	IGF2	7	rs734351	0.280962	0.739113
	IGF2BP2	27	rs9850770	0.0319895	0.40283
	IGF2R	55	rs2282141	0.00822585	0.232788
	IGFALS	4	rs12595860	0.126105	0.345833
	IGFBP2	16	rs9341105	0.0122031	0.126244
	IGFBP3	15	rs6953668	0.00911804	0.0896955
	IGFBP5	13	rs7420849	0.0410296	0.330383
	IGFBP6	7	rs7308390	0.120246	0.40873
	LHCGR	74	rs6711321	0.0135996	0.39888
	SHBG	8	rs1641536	0.153597	0.623769
	SRD5A1	36	rs4701742	0.160697	0.923404
	SRD5A2	28	rs6543631	0.0343555	0.236788
	SULT1E1	18	rs4149525	0.0859693	0.657467
	SULT2A1	14	rs1017993	0.179719	0.719214
	SULT2B1	28	rs3745726	0.0530792	0.586621
	UGT1A8	115	rs7556676	0.0231558	0.500775
	UGT2A1	37	rs2163659	0.059539	0.648768
	UGT2A3	8	rs3886644	0.133396	0.481176
	UGT2B10	4	rs6843220	0.332825	0.703265
	UGT2B17	1	rs7686008	0.668673	0.668673
	UGT2B28	1	rs10002503	0.247903	0.247903
	UGT2B4	18	rs11249442	0.110142	0.641818
	UGT2B7	12	rs3924194	0.122053	0.456827
Ribosomal	RPS19	4	rs10500284	0.212755	0.461827	0.181291
	RPS24	3	rs11002385	0.0259797	0.0588471
	RPS6	6	rs7048650	0.0477821	0.20884
	RPS6KB1	6	rs9905543	0.0866239	0.309635
No. = number of; Sig. = significant.
