# Supplementary material for: A comprehensive candidate gene approach identifies genetic variation associated with osteosarcoma
Source: BMC Cancer. 2011 May 29;11:209. doi: 10.1186/1471-2407-11-209 (PMC3138419; doi:10.1186/1471-2407-11-209)
Supplement: Additional file 2 — Table S2. Significant SNPs (P < 0.05) in each pathway associated with osteosarcoma before correction for multiple tests. This table lists the statistics (minor allele, MAF, OR, and P values) for each of the 241 SNPs significantly (P < 0.05) associated with osteosarcoma before correction for multiple tests by gene and pathway. [file 1471-2407-11-209-S2.XLSX]

## Sheet: Table S2
Table S2. Significant SNPs (P < 0.05) in each pathway associated with osteosarcoma before correction for multiple tests.
Pathway	Gene	SNP	Minor Allele	MAF (%) Controls	MAF (%) Cases	OR†	95% CI		P	Padj	Model or Test§
							Lower	Upper
Bone Formation	BMP6	rs270407	C	0.305263	0.231066	1.4571	1.0604	2.0021	0.020234	0.870064	Additive trend
	BMP6	rs1322239	T	0.109375	0.16807	0.566085	0.3383	0.9473	0.030295	1.30269	Dominant
	BMP6	rs911749	A	0.177083	0.230365	0.62054	0.3962	0.9718	0.0370865	1.59472	Dominant
	BMP6	rs12210175	G	0.526042	0.453301	1.35734	1.0094	1.8252	0.0431751	1.85653	Additive trend
	BMP6	rs270398	A	0.239583	0.184432	1.53804	1.011	2.3399	0.0443181	1.90568	Dominant
	BMP6	rs267174	A	0.321053	0.394587	0.728084	0.5337	0.9932	0.0451795	1.94272	Additive trend
	COL1A1	rs17639446	C	0.15625	0.113955	1.6013	1.0167	2.5221	0.0422268	0.675629	Dominant
	COL1A2	rs760043	G	0.104167	0.177069	0.408846	0.2362	0.7076	0.0013952	0.0585983	Dominant
	COL1A2	rs42527	T	0.161458	0.254909	0.563561	0.3811	0.8334	0.00406913	0.170903	Additive trend
	COL1A2	rs2521205	T	0.583333	0.485242	1.48803	1.1071	2.0001	0.00843918	0.354446	Additive trend
	COL1A2	rs42521	C	0.286458	0.378702	0.662293	0.482	0.9101	0.0110543	0.464282	Additive trend
	COL1A2	rs17166206	T	0.0729167	0.117461	0.460944	0.2429	0.8748	0.0178222	0.748532	Dominant
	COL1A2	rs6970279	A	0.192708	0.265778	0.673133	0.4675	0.9691	0.0332915	1.39824	Additive trend
	COL1A2	rs7788014	G	0.208333	0.276297	0.699894	0.4902	0.9992	0.0495049	2.07921	Additive trend
	CTGF	rs928501	T	0.173684	0.268096	0.57661	0.3934	0.8452	0.00477891	0.0621258	Additive trend
	CTGF	rs4897555	C	0.145833	0.104255	1.75863	1.1095	2.7875	0.0162958	0.211846	Dominant
	EIF2AK2	rs2307466	C	0.104167	0.0582048	1.9971	1.1763	3.3906	0.0104279	0.250269	Dominant
	EIF2AK2	rs4670185	G	0.0989583	0.062807	1.72751	1.0089	2.9581	0.0463533	1.11248	Dominant
	FOSL1	rs694994	C	0.125	0.195439	0.608326	0.3784	0.978	0.040182	0.120546	Dominant
	FOSL1	rs568617	T	0.125	0.195225	0.609769	0.3793	0.9803	0.0411538	0.123461	Dominant
	GC	rs705117	C	0.078125	0.146213	0.497819	0.2834	0.8745	0.0152532	0.259305	Dominant
	GC	rs1155563	C	0.359375	0.28707	1.38817	1.0229	1.884	0.0352823	0.599798	Additive trend
	GDF2	rs9421731	G	0.421875	0.338359	1.46253	1.0743	1.991	0.0157083	0.298458	Additive trend
	GDF2	rs7093975	T	0.331579	0.261587	1.42697	1.0295	1.9778	0.0327749	0.622722	Additive trend
	GDF2	rs2125064	T	0.569149	0.488489	1.38784	1.0241	1.8808	0.0345529	0.656505	Additive trend
	GDF2	rs743509	C	0.416667	0.343509	1.36613	1.013	1.8424	0.0408864	0.776842	Additive trend
	NOG	rs16957413	T	0.0677083	0.126928	0.495238	0.2725	0.9001	0.0211404	0.190263	Dominant
	NOG	rs17822219	T	0.40625	0.328191	1.39287	1.0304	1.8828	0.0311748	0.280574	Additive trend
	RXRB	rs383711	A	0.104167	0.0649123	1.83914	1.0962	3.0855	0.0209968	0.272958	Dominant
	SQSTM1	rs515110	C	0.0520833	0.0277193	2.04688	1.0217	4.1007	0.0433212	0.649818	Dominant
	TNFRSF11A	rs4941129	C	0.21875	0.308287	0.615617	0.4313	0.8786	0.00751812	0.300725	Additive trend
	TNFRSF11A	rs2981006	G	0.197917	0.279804	0.637904	0.4443	0.9158	0.0148333	0.593332	Additive trend
	TNFRSF11A	rs884205	A	0.189474	0.257895	0.671758	0.4624	0.976	0.0368409	1.47363	Additive trend
	TNFRSF11A	rs7239261	A	0.5	0.426017	1.34251	1.0044	1.7945	0.0466435	1.86574	Additive trend
DNA repair	APTX	rs10971259	T	0.21875	0.138499	1.79205	1.1679	2.7498	0.00757591	0.0606073	Dominant
	APTX	rs10971263	G	0.0625	0.115088	0.459326	0.242	0.8719	0.0173518	0.138814	Dominant
	ATM	rs1800889	T	0.015625	0.0536842	0.271109	0.0848	0.8669	0.0277511	0.555023	Dominant
	ATM	rs228606	T	0.479167	0.402807	1.39425	1.0346	1.879	0.0290136	0.580272	Additive trend
	ATM	rs618499	A	0.363158	0.431579	0.733839	0.539	0.999	0.0492919	0.985838	Additive trend
	BLM	rs2532105	A	0.197917	0.150526	1.57819	1.027	2.4251	0.0373705	1.12111	Dominant
	BLM	rs2518968	C	0.526042	0.450774	1.36778	1.0115	1.8495	0.0419186	1.25756	Additive trend
	BRCA1	rs3737559	T	0.130208	0.0778401	1.67704	1.0189	2.7603	0.041982	0.461802	Dominant
	BRIP1	rs9908659	C	0.294737	0.404248	0.637115	0.4657	0.8717	0.00482014	0.0867625	Additive trend
	BRIP1	rs12937080	G	0.0572917	0.0291024	2.11982	1.0878	4.1309	0.0272931	0.491275	Dominant
	C19orf40	rs16967668	T	0.213542	0.165965	1.58854	1.0403	2.4256	0.0321024	0.609946	Dominant
	C19orf40	rs4805834	T	0.09375	0.145863	0.569787	0.333	0.9751	0.0401641	0.763117	Dominant
	CCNH	rs3093816	G	0.34375	0.419944	0.721172	0.5316	0.9784	0.0356731	0.428077	Additive trend
	CCNH	rs7702564	G	0.338542	0.410238	0.732307	0.5393	0.9944	0.0459236	0.551083	Additive trend
	CDKN1B	rs10492237	C	0.147368	0.094386	1.75296	1.094	2.8088	0.019615	0.23538	Dominant
	CDKN2A	rs3731257	A	0.328125	0.252104	1.43525	1.049	1.9638	0.0238923	0.692878	Additive trend
	CDKN2B	rs10738604	A	0.432292	0.354181	1.36829	1.0197	1.8361	0.0366238	0.219743	Additive trend
	CDKN2C	rs6668495	A	0.398936	0.317065	1.4251	1.0521	1.9303	0.0221201	0.1106	Additive trend
	DUT	rs16960758	C	0.229167	0.150771	1.67745	1.0959	2.5675	0.0172289	0.189518	Dominant
	DUT	rs8037626	G	0.221053	0.150109	1.64504	1.0708	2.5272	0.023061	0.253671	Dominant
	DUT	rs3784619	G	0.223958	0.151823	1.5857	1.0338	2.4321	0.0346413	0.381054	Dominant
	EME2	rs17135510	G	0.015625	0.00350631	—	—	—	0.0438117	0.613364	Fisher’s Exact Test
	ERCC4	rs1799797	A	0.192708	0.270716	0.654716	0.4561	0.9398	0.0216508	0.649525	Additive trend
	ERCC4	rs6498486	C	0.197917	0.274737	0.66284	0.4635	0.9478	0.0242201	0.726602	Additive trend
	ERCC4	rs1799801	C	0.213542	0.28807	0.679014	0.4789	0.9627	0.0297559	0.892678	Additive trend
	ERCC4	rs9646271	T	0.208333	0.282258	0.67875	0.4777	0.9644	0.0306109	0.918326	Additive trend
	ERCC4	rs4781563	A	0.208333	0.281096	0.682126	0.4799	0.9696	0.0329983	0.989949	Additive trend
	ERCC4	rs3136189	C	0.213542	0.283736	0.696729	0.4926	0.9855	0.0411211	1.23363	Additive trend
	ERCC6	rs4253200	C	0.078125	0.0410526	1.98462	1.0902	3.613	0.0249322	0.723034	Dominant
	ERCC6	rs3810944	G	0.15625	0.101266	1.61711	1.0165	2.5727	0.0424659	1.23151	Dominant
	ERCC6	rs4253099	A	0.15625	0.101683	1.61103	1.0128	2.5627	0.0440534	1.27755	Dominant
	ERCC6	rs4253211	G	0.15625	0.102034	1.60263	1.0075	2.5492	0.0464047	1.34574	Dominant
	FANCG	rs10972310	A	0.0833333	0.0515428	1.80347	1.0254	3.1718	0.0406419	0.447061	Dominant
	FANCL	rs11894186	A	0.546875	0.471559	1.396	1.0316	1.8892	0.0306606	1.0118	Additive trend
	FANCM	rs1367580	T	0.166667	0.103933	1.96729	1.2567	3.0797	0.00308358	0.0339193	Dominant
	FANCM	rs11845507	A	0.166667	0.105263	1.95638	1.2497	3.0627	0.00333937	0.0367331	Dominant
	FANCM	rs4900664	T	0.152632	0.0932679	1.99589	1.2557	3.1724	0.00346613	0.0381275	Dominant
	FANCM	rs7141145	A	0.164894	0.103412	1.95179	1.2395	3.0733	0.00388805	0.0427685	Dominant
	FANCM	rs3783702	A	0.0885417	0.0480365	2.10215	1.2076	3.6594	0.0086173	0.0947903	Dominant
	FANCM	rs11157432	G	0.140625	0.0960729	1.63535	1.0216	2.6178	0.0404627	0.44509	Dominant
	FLJ35220	rs8065843	G	0.171875	0.266316	0.564591	0.3838	0.8305	0.00369506	0.062816	Additive trend
	FLJ35220	rs12938834	G	0.25	0.345818	0.620105	0.4413	0.8713	0.00589131	0.100152	Additive trend
	FLJ35220	rs4603608	C	0.526316	0.426718	1.49284	1.1132	2.002	0.00744817	0.126619	Additive trend
	FLJ35220	rs4491586	C	0.182292	0.267417	0.602997	0.4135	0.8794	0.00860153	0.146226	Additive trend
	FLJ35220	rs4074303	A	0.182292	0.236842	0.547001	0.3478	0.8602	0.00899701	0.152949	Dominant
	FLJ35220	rs4074302	C	0.215116	0.270897	0.587118	0.3731	0.924	0.0213625	0.363163	Dominant
	FLJ35220	rs4424945	T	0.265625	0.207514	1.54794	1.0223	2.3439	0.0390012	0.663021	Dominant
	GTF2H4	rs1264320	T	0.3	0.376059	0.711239	0.5191	0.9745	0.0339584	0.475418	Additive trend
	GTF2H4	rs9378150	G	0.0208333	0.00596073	—	—	—	0.0388137	0.543392	Fisher’s Exact Test
	LIG1	rs274875	C	0.015625	0.00245442	—	—	—	0.0210973	0.654015	Fisher’s Exact Test
	LIG1	rs3730872	A	0.0572917	0.103158	0.471978	0.242	0.9205	0.0275985	0.855553	Dominant
	LIG1	rs3730912	T	0.0677083	0.11641	0.50342	0.2714	0.9339	0.0294857	0.914058	Dominant
	LIG1	rs380359	T	0.0729167	0.0417251	1.90708	1.0482	3.4697	0.0344967	1.0694	Dominant
	LIG1	rs3786763	A	0.0677083	0.113684	0.517924	0.2791	0.961	0.0369715	1.14612	Dominant
	LIG3	rs931196	T	0	0.0192982	—	—	—	0.0452537	0.905074	Fisher’s Exact Test
	MAD2L2	rs6694489	T	0.126316	0.0852273	1.6582	1.015	2.7089	0.0434196	0.521035	Dominant
	MBD4	rs12485319	G	0.109375	0.149369	0.588964	0.3481	0.9964	0.0484349	0.532784	Dominant
	MDM2	rs1690916	A	0.3125	0.425494	0.619348	0.4518	0.849	0.00291222	0.02621	Additive trend
	MDM2	rs1196334	G	0.208333	0.155124	1.77743	1.1609	2.7215	0.00813742	0.0732368	Dominant
	MDM2	rs1695147	G	0.213542	0.156732	1.74651	1.1409	2.6735	0.0102577	0.0923192	Dominant
	MDM2	rs1846402	A	0.21875	0.175972	1.6334	1.0712	2.4906	0.0226291	0.203662	Dominant
	MGMT	rs10829619	G	0.352632	0.466339	0.619865	0.4555	0.8436	0.00234981	0.180935	Additive trend
	MGMT	rs11592922	T	0.351064	0.463977	0.624275	0.4584	0.8502	0.00279443	0.215171	Additive trend
	MGMT	rs10741191	C	0.484375	0.3974	1.44246	1.0718	1.9412	0.0156093	1.20192	Additive trend
	MGMT	rs2026975	T	0.192708	0.269123	0.651138	0.4509	0.9404	0.0221504	1.70558	Additive trend
	MGMT	rs11016811	C	0.333333	0.269699	1.39444	1.009	1.9272	0.0440051	3.38839	Additive trend
	MPG	rs216614	A	0.03125	0.00668073	4.796	—	—	0.00362837	0.0471688	Fisher’s Exact Test
	MPG	rs1013358	C	0.213542	0.138149	1.61441	1.0474	2.4884	0.0300298	0.390388	Dominant
	MPG	rs2288490	T	0.260417	0.334507	0.699389	0.502	0.9744	0.0345975	0.449768	Additive trend
	MPG	rs1045001	T	0.255208	0.168654	1.57267	1.032	2.3966	0.0351574	0.457047	Dominant
	MSH4	rs11161848	G	0.342105	0.264045	1.42313	1.0487	1.9313	0.0235175	0.564421	Additive trend
	MSH4	rs946163	A	0.338542	0.263675	1.40364	1.0351	1.9033	0.0290862	0.698069	Additive trend
	MSH4	rs11161887	A	0.442708	0.365708	1.38264	1.0276	1.8603	0.0323451	0.776282	Additive trend
	NEIL1	rs11072542	G	0.297872	0.232938	1.38553	1.0092	1.9021	0.0437034	0.174813	Additive trend
	NEIL2	rs8191604	G	0.173684	0.255977	0.609228	0.4133	0.898	0.0123053	0.516824	Additive trend
	NEIL2	rs17754589	T	0.142105	0.22	0.563134	0.3523	0.9002	0.016434	0.690229	Dominant
	PARP1	rs3219123	A	0.015625	0.0532959	0.280711	0.0878	0.8977	0.0321897	0.772552	Dominant
	PARP2	rs3093938	G	0.0104167	0	—	—	—	0.00393959	0.106369	Fisher’s Exact Test
	PARP2	rs3093919	G	0.0104167	0.000350631	—	—	—	0.0113315	0.305951	Fisher’s Exact Test
	PARP2	rs10147163	C	0.338542	0.267366	1.40514	1.0276	1.9213	0.0331004	0.89371	Additive trend
	PARP2	rs11622655	G	0.328125	0.258065	1.40361	1.0258	1.9206	0.0340754	0.920036	Additive trend
	PARP2	rs3093942	C	0.276042	0.214236	1.52815	1.0091	2.3142	0.0452097	1.22066	Dominant
	PARP2	rs4981998	T	0.307292	0.243525	1.38247	1.0045	1.9026	0.0468435	1.26478	Additive trend
	PARP4	rs12863638	A	0.171875	0.258766	0.588414	0.3998	0.8661	0.00716433	0.207766	Additive trend
	PARP4	rs9511308	T	0.177083	0.260519	0.605086	0.413	0.8865	0.00993304	0.288058	Additive trend
	PARP4	rs1807271	T	0.276596	0.226301	1.63277	1.073	2.4846	0.0220817	0.640368	Dominant
	PARP4	rs750391	T	0.28125	0.359397	0.693497	0.501	0.96	0.0273669	0.793639	Additive trend
	PARP4	rs4770687	G	0.359375	0.432328	0.732676	0.5394	0.9952	0.0464958	1.34838	Additive trend
	PMS2L3	rs1167795	A	0.354167	0.436357	0.719248	0.5323	0.9718	0.0318629	0.477944	Additive trend
	PNKP	rs2305922	G	0.331579	0.41655	0.700063	0.513	0.9553	0.0245332	0.294399	Additive trend
	POLK	rs979182	T	0.0677083	0.110526	0.535625	0.2886	0.9941	0.0478372	0.765396	Dominant
	POLL	rs10883663	C	0.390625	0.307719	1.43231	1.0639	1.9282	0.0178581	0.232155	Additive trend
	POLL	rs11191064	C	0.135417	0.0956921	1.70967	1.0678	2.7373	0.0255269	0.331849	Dominant
	POLM	rs6955679	A	0.0833333	0.143913	0.500823	0.2851	0.8799	0.0161692	0.177861	Dominant
	POLM	rs3218655	A	0.0885417	0.14446	0.537326	0.3102	0.9308	0.0267178	0.293896	Dominant
	POLM	rs4640970	T	0.473404	0.397509	1.37992	1.0214	1.8643	0.035908	0.394988	Additive trend
	POLQ	rs4676727	A	0.108696	0.156042	0.581802	0.343	0.9869	0.044527	1.1577	Dominant
	PTEN	rs478839	G	0.315789	0.421071	0.640088	0.4679	0.8756	0.00524995	0.0787493	Additive trend
	PTEN	rs9783238	G	0.015625	0.00210822	—	—	—	0.0155495	0.233242	Fisher’s Exact Test
	RAD23B	rs11573709	A	0.3125	0.228612	1.52798	1.108	2.1072	0.00973256	0.262779	Additive trend
	RAD23B	rs10978792	G	0.00520833	0.0417251	0.121517	0.0168	0.8798	0.0369115	0.996611	Dominant
	RAD54B	rs3136405	G	0.03125	0.0112281	—	—	—	0.0287548	0.77638	Fisher’s Exact Test
	RPA1	rs8067195	G	0.140625	0.092216	1.77271	1.1054	2.8428	0.0175041	0.560133	Dominant
	RPA1	rs2287320	G	0.125	0.0827489	1.71155	1.0468	2.7984	0.0321582	1.02906	Dominant
	RPA3	rs2024374	G	0.239583	0.175743	1.62972	1.0707	2.4806	0.0226865	0.907461	Dominant
	RPA3	rs17482927	G	0.0260417	0.00806452	—	—	—	0.0277135	1.10854	Fisher’s Exact Test
	TDG	rs4135128	C	0.0416667	0.0964236	0.404591	0.1937	0.8449	0.0160116	0.544395	Dominant
	TDG	rs3751206	A	0.0364583	0.0767882	0.453124	0.207	0.9919	0.0476604	1.62045	Dominant
	TDP1	rs8010627	C	0.078125	0.0445927	1.96082	1.096	3.5081	0.0232831	0.558794	Dominant
	TGFA	rs559567	T	0.0677083	0.115708	0.505383	0.2724	0.9377	0.0304542	1.37044	Dominant
	VEGFA	rs833061	C	0.552083	0.480226	1.36547	1.0052	1.8548	0.0462145	1.20158	Additive trend
	XRCC3	rs3212092	A	0.0210526	0.00390625	—	—	—	0.011922	0.250362	Fisher’s Exact Test
	XRCC5	rs16855552	T	0.157895	0.0919662	2.0748	1.3179	3.2665	0.00162196	0.0778542	Dominant
	XRCC5	rs2241320	G	0.164894	0.0964158	2.06261	1.3087	3.2507	0.00181311	0.0870292	Dominant
	XRCC5	rs828918	G	0.208333	0.130435	1.81161	1.1742	2.7949	0.0072298	0.34703	Dominant
	XRCC5	rs207876	T	0.583333	0.495084	1.42518	1.059	1.918	0.0193735	0.929928	Additive trend
	XRCC5	rs16855489	T	0.458333	0.374473	1.40743	1.0504	1.8859	0.0220664	1.05919	Additive trend
Growth and hormone	AKR1C3	rs11252932	G	0.260417	0.185302	1.6171	1.0663	2.4525	0.0236953	0.71086	Dominant
	CYP11B1	rs4736349	T	0.376344	0.4651	0.703239	0.5197	0.9515	0.0224875	0.134925	Additive trend
	CYP11B1	rs7833415	C	0.359551	0.444325	0.710329	0.5201	0.9702	0.0315197	0.189118	Additive trend
	CYP11B2	rs7016924	A	0.390625	0.474404	0.71872	0.5343	0.9668	0.0290042	0.261038	Additive trend
	CYP17A1	rs2486758	C	0.270833	0.210175	1.55337	1.0259	2.3521	0.0374693	0.52457	Dominant
	CYP19A1	rs28757184	A	0.0729167	0.0319298	2.38295	1.2763	4.4492	0.00641395	0.525944	Dominant
	CYP19A1	rs1902584	T	0.115789	0.0704769	1.83063	1.1011	3.0435	0.0197338	1.61817	Dominant
	CYP19A1	rs868475	C	0.0260417	0.0704769	0.354044	0.142	0.8826	0.0258741	2.12168	Dominant
	CYP19A1	rs2470150	G	0.03125	0.0729825	0.411678	0.1777	0.9538	0.0384287	3.15115	Dominant
	ESR1	rs4986934	T	0.0677083	0.0343619	2.22081	1.1917	4.1385	0.0119927	1.01938	Dominant
	ESR2	rs1256064	G	0.15625	0.103086	1.62761	1.0228	2.5901	0.0398842	1.31618	Dominant
	FGF2	rs11737764	T	0.140625	0.0806452	2.12226	1.3291	3.3888	0.0016242	0.0357325	Dominant
	FGF2	rs3789138	A	0.494792	0.418246	1.36558	1.019	1.83	0.0369817	0.813598	Additive trend
	FGF2	rs3804158	G	0.515625	0.442456	1.35407	1.008	1.8189	0.0441171	0.970575	Additive trend
	FGFR1	rs6983315	A	0.34375	0.435133	0.681954	0.5005	0.9291	0.0152711	0.213795	Additive trend
	FGFR2	rs3135819	G	0.0265957	0.0802998	0.315166	0.1265	0.7851	0.0131562	0.526248	Dominant
	FGFR2	rs3750815	A	0.15625	0.0996491	1.74521	1.1019	2.7642	0.0176263	0.705054	Dominant
	FGFR2	rs12572779	C	0.359375	0.284259	1.42271	1.0431	1.9405	0.0259779	1.03911	Additive trend
	FGFR2	rs2247088	G	0.260417	0.181404	1.58116	1.0406	2.4026	0.0318485	1.27394	Dominant
	FGFR3	rs6599400	A	0.426316	0.329825	1.50584	1.119	2.0264	0.00688717	0.0206615	Additive trend
	FRS2	rs12371904	A	0.145833	0.219495	0.587811	0.37	0.9338	0.02443	0.26873	Dominant
	GH1	rs7921	A	0.161458	0.272472	0.516135	0.3487	0.764	0.000949387	0.00284816	Additive trend
	GH1	rs11079515	G	0.494792	0.379383	1.60817	1.1966	2.1613	0.00163294	0.00489882	Additive trend
	GHRL	rs26802	G	0.385417	0.319074	1.38191	1.0072	1.896	0.0449983	0.854967	Additive trend
	GNRH2	rs3761243	C	0.405263	0.296544	1.60249	1.1874	2.1627	0.00204867	0.03073	Additive trend
	GNRH2	rs6076466	C	0.338542	0.264727	1.40757	1.0328	1.9183	0.0304356	0.456533	Additive trend
	HSD17B1	rs676387	A	0.1875	0.267997	0.637323	0.4393	0.9246	0.0176363	0.141091	Additive trend
	HSD17B1	rs2676530	T	0.347368	0.274659	1.39046	1.0188	1.8977	0.0377751	0.302201	Additive trend
	HSD17B2	rs8045494	A	0.015625	0.00105189	—	—	—	0.00423342	0.355607	Fisher’s Exact Test
	HSD17B2	rs16956406	G	0.0104167	0.000350631	—	—	—	0.0113315	0.951846	Fisher’s Exact Test
	HSD17B2	rs16956238	A	0.0104167	0.000701262	—	—	—	0.0217332	1.82559	Fisher’s Exact Test
	HSD17B2	rs16956274	T	0.0104167	0.000701262	—	—	—	0.0217332	1.82559	Fisher’s Exact Test
	HSD17B2	rs7192075	A	0.0104167	0.000701262	—	—	—	0.0217332	1.82559	Fisher’s Exact Test
	HSD17B2	rs8049423	C	0.0104167	0.000701262	—	—	—	0.0217332	1.82559	Fisher’s Exact Test
	HSD17B2	rs8058561	C	0.0104167	0.000701754	—	—	—	0.0217606	1.82789	Fisher’s Exact Test
	HSD17B2	rs4404064	G	0.104167	0.0671589	1.79096	1.0676	3.0045	0.027263	2.29009	Dominant
	HSD17B2	rs11648233	C	0.494737	0.412693	1.37322	1.0258	1.8383	0.0330767	2.77845	Additive trend
	HSD17B2	rs11150436	C	0.0104167	0.00105189	—	—	—	0.0347434	2.91844	Fisher’s Exact Test
	HSD17B2	rs8191167	G	0.0104167	0.00105189	—	—	—	0.0347434	2.91844	Fisher’s Exact Test
	HSD17B2	rs8052451	C	0.0104167	0.00105857	—	—	—	0.0351313	2.95103	Fisher’s Exact Test
	HSD17B2	rs8059915	C	0.473958	0.393759	1.36438	1.0198	1.8254	0.0364324	3.06032	Additive trend
	HSD17B2	rs13337293	C	0.0104167	0.00110619	—	—	—	0.0379405	3.187	Fisher’s Exact Test
	HSD17B2	rs8048090	A	0.015625	0.00350877	—	—	—	0.0438847	3.68631	Fisher’s Exact Test
	HSD17B2	rs16956419	G	0.0416667	0.0185835	—	—	—	0.0497075	4.17543	Fisher’s Exact Test
	HSD17B3	rs12552648	T	0.0833333	0.0469846	1.83719	1.0285	3.2816	0.0398704	1.95365	Dominant
	HSD17B3	rs8190534	G	0.151042	0.198107	0.625373	0.3913	0.9994	0.0496936	2.43499	Dominant
	IGF1	rs7956547	C	0.157895	0.262992	0.532787	0.3579	0.7932	0.0019277	0.0404817	Additive trend
	IGF1	rs5742714	G	0.046875	0.114407	0.33653	0.1614	0.7019	0.00368721	0.0774314	Dominant
	IGF1	rs10860864	T	0.104167	0.188289	0.461596	0.2732	0.7799	0.003868	0.081228	Dominant
	IGF1	rs17796225	C	0.166667	0.264085	0.567103	0.3853	0.8347	0.00402602	0.0845464	Additive trend
	IGF1	rs5742692	G	0.03125	0.00912921	—	—	—	0.0128647	0.270159	Fisher’s Exact Test
	IGF1	rs10860869	T	0.189474	0.270584	0.641891	0.444	0.928	0.0184089	0.386587	Additive trend
	IGF1	rs9651925	G	0.205263	0.285965	0.652274	0.4558	0.9334	0.0194344	0.408122	Additive trend
	IGF1	rs2288378	T	0.192708	0.260168	0.689199	0.4798	0.9899	0.0439232	0.922388	Additive trend
	IGF1	rs2195240	G	0.177083	0.24386	0.683131	0.4697	0.9936	0.0461847	0.96988	Additive trend
	IGF1R	rs2684806	T	0.484375	0.392632	1.44663	1.0818	1.9345	0.012766	1.67235	Additive trend
	IGF1R	rs2684777	C	0.28125	0.214386	1.68068	1.1104	2.5438	0.0140737	1.84366	Dominant
	IGF1R	rs4966017	T	0.0260417	0.062763	0.38907	0.1559	0.9709	0.0430534	5.64	Dominant
	IGF1R	rs1546713	A	0.395833	0.325965	1.3607	1.0087	1.8355	0.0436943	5.72395	Additive trend
	IGF2BP2	rs9850770	A	0.125	0.186316	0.585828	0.3594	0.955	0.0319895	0.863717	Dominant
	IGF2R	rs2282141	T	0.294737	0.38807	0.645845	0.467	0.8932	0.00822585	0.452422	Additive trend
	IGF2R	rs9456484	T	0.046875	0.0992286	0.390824	0.1872	0.8161	0.0123912	0.681516	Dominant
	IGF2R	rs384167	A	0.234375	0.170877	1.64398	1.0778	2.5075	0.0209997	1.15498	Dominant
	IGF2R	rs2297372	C	0.223958	0.296875	0.662571	0.4638	0.9466	0.0237281	1.30505	Additive trend
	IGF2R	rs12202350	C	0.145833	0.0944522	1.71653	1.0719	2.7487	0.0244986	1.34742	Dominant
	IGF2R	rs600324	T	0.161458	0.114656	1.62541	1.0319	2.5603	0.0361427	1.98785	Dominant
	IGFBP2	rs9341105	G	0.317708	0.235975	1.49222	1.0912	2.0407	0.0122031	0.19525	Additive trend
	IGFBP2	rs12694392	A	0.130208	0.199015	0.56518	0.3492	0.9146	0.0201601	0.322561	Dominant
	IGFBP3	rs6953668	A	0.0208333	0.00385694	—	—	—	0.00911804	0.136771	Fisher’s Exact Test
	IGFBP5	rs7420849	T	0.515789	0.443158	1.36455	1.0127	1.8386	0.0410296	0.533385	Additive trend
	LHCGR	rs6711321	G	0.140625	0.217391	0.554302	0.3469	0.8857	0.0135996	1.00637	Dominant
	LHCGR	rs7371084	C	0.09375	0.153684	0.50581	0.292	0.876	0.0150034	1.11025	Dominant
	LHCGR	rs12618729	A	0.0833333	0.142105	0.561189	0.3237	0.9728	0.0395709	2.92825	Dominant
	SRD5A2	rs6543631	G	0.572917	0.492632	1.38082	1.0241	1.8619	0.0343555	0.961953	Additive trend
	SRD5A2	rs6732223	C	0.572917	0.494039	1.37472	1.019	1.8545	0.0372043	1.04172	Additive trend
	UGT1A8	rs7556676	G	0.494792	0.40807	1.40777	1.0479	1.8912	0.0231558	2.66291	Additive trend
	UGT1A8	rs3806597	G	0.526042	0.439844	1.39605	1.0409	1.8725	0.0259267	2.98157	Additive trend
	UGT1A8	rs871514	C	0.526042	0.440309	1.39537	1.0397	1.8726	0.0264455	3.04123	Additive trend
	UGT1A8	rs10179091	C	0.520833	0.435495	1.39195	1.0372	1.868	0.0275705	3.1706	Additive trend
	UGT1A8	rs4294999	G	0.526042	0.441301	1.39184	1.0365	1.869	0.0279344	3.21246	Additive trend
	UGT1A8	rs3755319	C	0.520833	0.438289	1.38036	1.0277	1.854	0.0322252	3.7059	Additive trend
	UGT1A8	rs4663963	G	0.520833	0.439691	1.37191	1.0215	1.8425	0.0355946	4.09338	Additive trend
	UGT1A8	rs17862866	G	0.546875	0.467651	1.37044	1.0181	1.8447	0.0376722	4.3323	Additive trend
	UGT1A8	rs2741042	T	0.369792	0.297193	1.36319	1.0107	1.8385	0.0423555	4.87089	Additive trend
	UGT1A8	rs17863803	G	0.03125	0.0126227	—	—	—	0.0444671	5.11371	Fisher’s Exact Test
	UGT1A8	rs4663969	A	0.484375	0.407941	1.34886	1.0046	1.8111	0.0465255	5.35043	Additive trend
	UGT1A8	rs2741048	C	0.313187	0.387717	0.723318	0.5242	0.9981	0.0486309	5.59255	Additive trend
Ribosomal	RPS24	rs11002385	T	0.260417	0.340239	0.685671	0.4919	0.9558	0.0259797	0.077939	Additive trend
	RPS24	rs1863898	A	0.40625	0.485955	0.730951	0.5444	0.9814	0.037099	0.111297	Additive trend
	RPS6	rs7048650	A	0.184211	0.248247	0.682842	0.468	0.9963	0.0477821	0.286692	Additive trend
MAF = minor allele frequency;
† Odds ratios were estimated using logistic regression models with the most common allele or genotype as the referent, adjusted for gender;
Padj = Bonferroni corrected P by gene;
§ results are shown for the model or test chosen to deal with rare variants in the sequence of logistic regression on the additive trend model, logistic regression on the dominant model, or the Fisher’s Exact Test.
